# Supplementary material for: Advances in mixed-matrix membranes for biorefining of biogas from anaerobic digestion
Source: Front Chem. 2024 Jun 3;12:1393696. doi: 10.3389/fchem.2024.1393696 (PMC11180831; doi:10.3389/fchem.2024.1393696)
Supplement: Supplementary file 1 [file DataSheet1.csv]

Reference	Polymer 1	Polymer 2	Filler	Permeability CO2 (barrer)	Selectivity CO2/CH4 (mol/mol)	Operating Pressure(bar)	Year
https://doi.org/10.1016/j.jiec.2018.06.026	4, 4'-oxydiphthalic anhydride-2, 4, 6-Trimethyl-mphenylenediamine polyimide	ODPA	GO	140	40	1	2018
https://doi.org/10.1002/app.46271	poly(vinylidene fluoride)	PVDF	GO	0,9	40,63	5	2018
https://doi.org/10.1039/C5TA00506J	poly(ether ether ketone)	SPEEK	GO	1247	82	1	2015
https://doi.org/10.1002/ange.201409563	polyvinylidene difluoride	PVDF	GO	100	NA	1	2014
https://doi.org/10.1021/acsami.5b00106	polyethylene glycol- and polyethylenimine	Pebax	GO	1330	45	2	2015
https://doi.org/10.1016/j.memsci.2018.10.075	Sulfonated Poly(Ether Ether Ketone) humified state	Pebax	GO	913	40,9	2	2018
https://doi.org/10.1016/j.cherd.2016.03.009	Polyvinyl alcohol - Polyethersulfone - amine	PVA	GO	21,54	32,14	5	2016
https://doi.org/doi:10.1016/j.matchemphys.2018.03.064	polysulfone - ZIF-8	PSF	GO	1,76	6,3	4	2018
https://doi.org/doi:10.1016/j.psep.2019.11.002	Polysulfone/Polyethylene Glycol	PSF	GO	36,5	22,39	2	2020
https://doi.org/doi:10.1016/j.psep.2020.07.027	(PVA)-modified poly (ether-block-amide)(Pebax®1657)	Pebax	GO	236,5	33,64	2	2020
https://doi.org/doi:10.1016/j.ceja.2020.100074	Polysulfone	PSF	GO	35,42	13,38	1	2021
https://doi.org/10.1016/j.memsci.2019.117733	amino-functionalized polyhedral oligomeric silsesquioxane	POSS	GO	NA	74,5	2	2019
https://doi.org/doi:10.1016/j.memsci.2016.12.041	Polysulfone Polyimide Zr terephthalate GO	PSF	GO	21	51	3,4	2017
https://doi.org/10.1021/acssuschemeng.9b06370	polyethylene glycol	Pebax	α-Ni(im)2	100,6	33,4	2	2020
https://doi.org/10.1098/rsta.2015.0031	,3,5,6-Tetrafluorophthalonitrile-3,3,3′,3′-tetramethyl-1,1′-spirobisin dane-5,5′,6,6′-tetrol co-polymer	PIM	GO	5120	15,1	1	2016
https://doi.org/10.1016/j.memsci.2018.06.026	,3,5,6-Tetrafluorophthalonitrile-3,3,3′,3′-tetramethyl-1,1′-spirobisin dane-5,5′,6,6′-tetrol co-polymer	PIM	GO	3000	23,7	2	2018
https://doi.org/10.1016/j.polymer.2016.10.040	,3,5,6-Tetrafluorophthalonitrile-3,3,3′,3′-tetramethyl-1,1′-spirobisin dane-5,5′,6,6′-tetrol co-polymer	PIM	NA	2840	17,8	2	2017
https://doi.org/10.1021/acsami.1c15640	,3,5,6-Tetrafluorophthalonitrile-3,3,3′,3′-tetramethyl-1,1′-spirobisin dane-5,5′,6,6′-tetrol co-polymer	PIM	GO	3700	14,4	1	2021
https://doi.org/10.1039/C9EE01384A	,3,5,6-Tetrafluorophthalonitrile-3,3,3′,3′-tetramethyl-1,1′-spirobisin dane-5,5′,6,6′-tetrol co-polymer	PIM	NA	21500	12,7	1	2019
https://doi.org/10.1039/C9EE01384A	,3,5,6-Tetrafluorophthalonitrile-3,3,3′,3′-tetramethyl-1,1′-spirobisin dane-5,5′,6,6′-tetrol co-polymer	PIM	NA	9200	22,3	1	2019
https://doi.org/10.1039/C9EE01384A	,3,5,6-Tetrafluorophthalonitrile-3,3,3′,3′-tetramethyl-1,1′-spirobisin dane-5,5′,6,6′-tetrol co-polymer	PIM	NA	52800	7,28	1	2019
https://doi.org/10.1039/C9EE01384A	,3,5,6-Tetrafluorophthalonitrile-3,3,3′,3′-tetramethyl-1,1′-spirobisin dane-5,5′,6,6′-tetrol co-polymer	PIM	NA	44200	9,08	1	2019
https://doi.org/10.1039/C9EE01384A	,3,5,6-Tetrafluorophthalonitrile-3,3,3′,3′-tetramethyl-1,1′-spirobisin dane-5,5′,6,6′-tetrol co-polymer	PIM	NA	33700	14,8	1	2019
https://doi.org/10.1039/C9EE01384A	,3,5,6-Tetrafluorophthalonitrile-3,3,3′,3′-tetramethyl-1,1′-spirobisin dane-5,5′,6,6′-tetrol co-polymer	PIM	NA	42600	9,82	1	2019
https://doi.org/10.1039/C9EE01384A	,3,5,6-Tetrafluorophthalonitrile-3,3,3′,3′-tetramethyl-1,1′-spirobisin dane-5,5′,6,6′-tetrol co-polymer	PIM	NA	22000	14	1	2019
https://doi.org/10.1002/app.1995.070561109	Polivinyl sulphonic acid polyaniline	PVSH	NA	0	2200	NA	1995
https://doi.org/10.1002/(SICI)1099-0488(19990615)37:12<1235::AID-POLB5>3.0.CO;2-J	Polypyrrole 6FDA/PDMA	PPY	NA	3,13	140	NA	1999
https://doi.org/10.1016/S0032-3861(00)00500-0	hianthrene-5,5,10,10-tetraoxide-containing polyimides	PI	NA	45	60	NA	2001
https://doi.org/10.1021/ma052082n	Poly(diphenyl acetylene)	PDPA	NA	110	47,8	NA	2006
https://doi.org/10.1016/j.memsci.2007.08.024	Poliimide 6FDA TPMDA/DAT (1:1)	PI	NA	130,2	38,9	NA	2007
https://doi.org/10.1016/j.memsci.2007.08.024	Poliimide 6FDA TPMDA/DAT (3:1)	PI	NA	187,6	33,9	NA	2007
https://doi.org/10.1021/ma9910742	Poliimide PI-5	PI	NA	190	33,9	NA	1999
https://doi.org/10.1021/ma052082n	Poly (diphenyl acetylene) 3e	PI	NA	290	31,5	NA	2006
https://doi.org/10.1021/ma052082n	Poly (diphenyl acetylene) 3f	PI	NA	330	27,5	NA	2006
https://doi.org/10.1016/j.memsci.2007.08.024	Polyimide 6FDA - TMPDA	PI	NA	555,7	22,7	NA	2007
https://doi.org/10.1016/S0376-7388(01)00333-7	Polyimide 6FDA - durene	PI	NA	677,8	20,18	NA	2001
https://doi.org/10.1021/ma011028d	6FDA based Polyimide	PI	NA	958	24	NA	2002
https://doi.org/10.1016/j.memsci.2005.01.009	NA	PIM	NA	1100	17,7	NA	2005
https://doi.org/10.1016/j.memsci.2005.01.009	NA	PIM	NA	2300	18,4	NA	2005
https://doi.org/10.1002/pola.1993.080311016	[o-(Trimethylgermyl)phenyl]acetylene	o-Me3GePa	NA	19000	4,42	NA	1993
https://doi.org/10.1002/pola.1993.080311016	[o-(Trimethylgermyl)phenyl]acetylene	o-Me3GePa	NA	29000	4,46	NA	1993
https://doi.org/10.1016/S0376-7388(02)00429-5	Matrimid 5218	PI	CA	1250	63	3,44	2003
https://doi.org/10.1016/S0376-7388(02)00429-5	Matrimid 5218	PI	CA	375	89	3,44	2003
https://doi.org/10.1016/S0376-7388(02)00429-5	Matrimid 5218	PI	CA	47,5	200	3,44	2003
https://doi.org/10.1016/S0376-7388(02)00429-5	Matrimid 5218	PI	CA	10,3	44,4	3,44	2003
https://doi.org/10.1016/S0376-7388(02)00429-5	Matrimid 5218	PI	CA	10,6	46,4	3,44	2003
https://doi.org/10.1016/S0376-7388(02)00429-5	Matrimid 5218	PI	CA	11,5	47,5	3,44	2003
https://doi.org/10.1016/S0376-7388(02)00429-5	Matrimid 5218	PI	CA	12,7	51,7	3,44	2003
https://doi.org/10.1016/S0376-7388(02)00429-5	Polyetherimide	PEI	NA	1,45	38,8	3,44	2003
https://doi.org/10.1016/S0376-7388(02)00429-5	Polyetherimide	PEI	CA	2,51	43	3,44	2003
https://doi.org/10.1016/S0376-7388(02)00429-5	Polyetherimide	PEI	CA	2,9	48,1	3,44	2003
https://doi.org/10.1016/S0376-7388(02)00429-5	Polyetherimide	PEI	CA	4,48	53,7	3,44	2003
https://doi.org/10.1016/S0376-7388(02)00429-5	Matrimid 5218	PI	NA	10	35,3	3,44	2003
https://doi.org/10.1002/polb.1989.090270415	Polysulfone	PSF	NA	4	28,6	NA	1989
https://doi.org/10.1016/S0376-7388(00)83083-5	cellulose acetate	CA	acetilation rate 1,75	1,84	35,4	1,01	1989
https://doi.org/10.1016/S0376-7388(00)83083-5	cellulose acetate	CA	acetilation rate 2,45	4,75	31,7	1,01	1989
https://doi.org/10.1016/S0376-7388(00)83083-5	cellulose acetate	CA	acetilation rate 2,85	6,56	32,8	1,01	1989
https://doi.org/10.1016/0079-6700(88)90002-0	cellulose acetate	CA	NA	6	28	NA	1985
https://doi.org/10.1016/0079-6700(88)90002-0		PSF	NA	4,4	28	NA	1985
https://doi.org/10.1016/0079-6700(88)90002-0	Polysulfone	PSF	NA	4,6	25,6	NA	1981
https://doi.org/10.1016/0079-6700(88)90002-1	Polycarbonate	PC	NA	6,5	23,2	NA	1977
https://doi.org/10.1016/0079-6700(88)90002-2	Poly(2,6-dimethyl phenylene oxide)	PPO	NA	61	14,2	NA	1974
https://doi.org/10.1016/0079-6700(88)90002-3	Polyetherimide	PEI	NA	1,33	36,9	NA	1986
https://doi.org/10.1016/0079-6700(88)90002-4	Polyacrylate	PA	NA	7,5	19,2	NA	1986
https://doi.org/10.1016/0079-6700(88)90002-5	Poly(hydroxy ether) bisphenol A-epichlorohydrin linear copolymer	PBE	NA	0,402	21,3	NA	1986
https://doi.org/10.1016/0079-6700(88)90002-6	cellulose acetate	CA	NA	5,5	27,5	NA	1989
https://doi.org/10.1016/0079-6700(88)90002-7	Ethyl cellulose	PEC	NA	47,5	6,34	NA	1974
https://doi.org/10.1016/0079-6700(88)90002-8	Polystyrene	PS	NA	23,3	8,5	NA	1974
https://doi.org/10.1016/0079-6700(88)90002-9	Poly(oxy-1,4-phenylenesulfonyl-1,4-phenylene)	PES	NA	2,8	25,5	NA	1975
https://doi.org/10.1016/0079-6700(88)90002-10	Poly(methyl methacrylate)	PMMA	NA	0,34	56,7	NA	1987
https://doi.org/10.1016/0079-6700(88)90002-11	Polycarbonate of 1,1-bis(4-hydroxyphenyl)-22-dichloro-ethylene	PC	NA	7,6	33	NA	1987
https://doi.org/10.1016/0079-6700(88)90002-12	Kapton polyimide	PI	NA	0,22	68,8	NA	1984
https://doi.org/10.1016/0079-6700(88)90002-13	Polysulfone	PSF	NA	98	15	NA	1975
https://doi.org/10.1016/0079-6700(88)90002-14	Poly(tetramethylcyclobutanediol carbonate)	PCBDO	NA	32	14	NA	1975
https://doi.org/10.1016/0079-6700(88)90002-15	Polysulfone	PSF	NA	65	24	NA	1975
https://doi.org/10.1016/0079-6700(88)90002-16	Natural rubber	NR	NA	134	4,7	NA	1971
https://doi.org/10.1016/0079-6700(88)90002-17	SRB	VQM	NA	124	5,9	NA	1974
https://doi.org/10.1016/0079-6700(88)90002-18	Butyl rubber	VQM	NA	5,81	6,6	NA	1964
https://doi.org/10.1016/0079-6700(88)90002-19	Polychloropene	PCBDO	NA	22	8,5	NA	1971
https://doi.org/10.1016/0079-6700(88)90002-20	Polyethylene	PE	NA	12,6	4,3	NA	1971
https://doi.org/10.1016/0079-6700(88)90002-21	Polyethylene	PE	NA	1,7	4,4	NA	1971
https://doi.org/10.1016/0079-6700(88)90002-22	Chlorosulfonated Polyethylene	PE	NA	15,8	9,3	NA	1971
https://doi.org/10.1016/0079-6700(88)90002-23	Methyl rubber	VQM	NA	7,5	9,5	NA	1964
https://doi.org/10.1016/0079-6700(88)90002-24	Silicone rubber, poly(dimethyl siloxane)	VQM	NA	4553	3,37	NA	1979
https://doi.org/10.1016/0079-6700(88)90002-25	Silicone rubber, poly(methyl ethyl siloxane)	VQM	NA	1506	3,18	NA	1979
https://doi.org/10.1016/0079-6700(88)90002-26	Silicone rubber, poly(methyl propyl siloxane)	VQM	NA	2303	4,09	NA	1987
https://doi.org/10.1016/0079-6700(88)90002-27	Silicone rubber, poly(methyl octyl siloxane)	VQM	NA	932	2,98	NA	1987
https://doi.org/10.1016/0079-6700(88)90002-28	Silicone rubber, poly(trifluoropropyl methyl siloxane)	VQM	NA	1388	6,91	NA	1987
https://doi.org/10.1016/0079-6700(88)90002-29	Silicone rubber, poly(phenyl methyl siloxane)	VQM	NA	239	6,64	NA	1987
https://doi.org/10.1016/0079-6700(88)90002-30	Silicone rubber, poly(dimethyl silmethylene)	VQM	NA	549	4,22	NA	1987
https://doi.org/10.1016/0079-6700(88)90002-31	Silicone rubber, poly(silethylene siloxane)	VQM	NA	1883	3,07	NA	1987
https://doi.org/10.1016/0079-6700(88)90002-32	Silicone rubber, poly(silhexylene siloxane)	VQM	NA	1306	3,31	NA	1987
https://doi.org/10.1016/0079-6700(88)90002-33	Silicone rubber, poly(siloctylene siloxane)	VQM	NA	1199	3,33	NA	1987
https://doi.org/10.1016/0079-6700(88)90002-34	Silicone rubber, poly(metasilphenylene siloxane)	VQM	NA	518	4,89	NA	1987
https://doi.org/10.1016/0079-6700(88)90002-35	Silicone rubber, poly(parasilphenylene siloxane)	VQM	NA	64	5,33	NA	1987
https://doi.org/10.1016/0079-6700(88)90002-36	Silicone rubber, poly(methyl acrilate)	VQM	NA	6,67	28,4	NA	1987
https://doi.org/10.1016/0079-6700(88)90002-37	Silicone rubber, poly(epichlorohydrin)	VQM	NA	7,58	11,5	NA	1987
https://doi.org/10.1016/0079-6700(88)90002-38	Silicone rubber, poly(vinylidene fluoride)	VQM	NA	0,5	13,2	NA	1987
https://doi.org/10.1016/0079-6700(88)90002-39	Silicone rubber, poly(vinyl fluoride)	VQM	NA	0,09	15,8	NA	1987
https://doi.org/10.1016/0079-6700(88)90002-40	Poly(N,N-dimethylacrylamide)	PMDA	NA	2,71	45,9	10,1	1987
https://doi.org/10.1016/0079-6700(88)90002-41	Poly(N,N-dimethylacrylamide)	PMDA	NA	4,03	42,9	10,1	1987
https://doi.org/10.1016/0079-6700(88)90002-42	Poly(N,N-dimethylacrylamide)	PMDA	NA	26,79	29,7	10,1	1987
https://doi.org/10.1016/0079-6700(88)90002-43	Poly(N,N-dimethylacrylamide)	PMDA	NA	2,7	45,9	NA	1988
https://doi.org/10.1016/0079-6700(88)90002-44	Poly(N,N-dimethylacrylamide)	6FDA	NA	23	60,5	NA	1988
https://doi.org/10.1016/0079-6700(88)90002-45	Poly(N,N-dimethylacrylamide)	PMDA	NA	26,8	29,7	NA	1988
https://doi.org/10.1016/0079-6700(88)90002-46	Poly(N,N-dimethylacrylamide)	6FDA	NA	30	42,9	NA	1988
https://doi.org/10.1016/0079-6700(88)90002-47	Polycarbonate	PC	NA	6	23,3	20,2	1988
https://doi.org/10.1016/0079-6700(88)90002-48	Tetramethyl Polycarbonate	TMPC	NA	17,58	22	20,2	1988
https://doi.org/10.1016/0079-6700(88)90002-49	Polycarbonate	TCPC	NA	6,66	29,7	20,2	1988
https://doi.org/10.1016/0079-6700(88)90002-50	Tetrabuthyl Polycarbonate	TBPC	NA	4,23	33,6	20,2	1988
https://doi.org/10.1016/0376-7388(96)00041-5	Poly(1-trimethylsilyl-1-propyne)	PTMSP	NA	34200	2,2	3,45	1996
https://doi.org/10.1021/ma901430q	NA	PIM	NA	1100	14,3	1	2009
https://doi.org/10.1021/ma901430q	NA	PIM	NA	210	23,3	1	2009
https://doi.org/10.1021/ma901430q	NA	PIM	NA	520	19,3	1	2009
https://doi.org/10.1021/ma901430q	NA	PIM	NA	420	21	1	2009
https://doi.org/10.1021/ma901430q	NA	PIM	NA	510	18,9	1	2009
https://doi.org/10.1021/ma901430q	NA	PIM	NA	3700	14,2	1	2009
https://doi.org/10.1021/ma901430q	NA	PIM	NA	2270	13,4	1	2009
https://doi.org/10.1126/science.1146744	NA	TR	NA	1610	48	10,1	2007
https://doi.org/10.1021/ma300549m	NA	PIM	NA	263	28,9	1,5	2012
https://doi.org/10.1021/ma300549m	NA	PIM	NA	198	25,7	1,5	2012
https://doi.org/10.1021/ma300549m	NA	PIM	NA	2300	18,4	1,5	2012
https://doi.org/10.1021/ma300549m	NA	PIM	NA	520	19,3	1,5	2012
https://doi.org/10.1016/j.memsci.2005.01.009	NA	PIM	NA	2300	18,4	0,2	2005
https://doi.org/10.1002/macp.201100089	NA	PIM	NA	1070	19,1	0,2	2011
https://doi.org/10.1002/macp.201100089	NA	PIM	NA	2000	15,4	0,2	2011
https://doi.org/10.1002/macp.201100089	NA	PIM	NA	2570	14,3	0,2	2011
https://doi.org/10.1002/macp.201100089	NA	PIM	NA	4600	12,4	0,2	2011
https://doi.org/10.1002/macp.201100089	NA	PIM	NA	5400	15,4	0,2	2011
https://doi.org/10.1002/macp.201100089	NA	PIM	NA	5300	12,3	0,2	2011
https://doi.org/10.1002/macp.201100089	NA	PIM	NA	3800	13,6	0,2	2011
https://doi.org/10.1002/macp.201100089	NA	PIM	NA	3400	13,1	0,2	2011
https://doi.org/10.1002/macp.201100089	NA	PIM	NA	6100	10,5	0,2	2011
https://doi.org/10.1002/macp.201100089	NA	PIM	NA	11200	9,8	0,2	2011
