# Supplementary material for: Advances in mixed-matrix membranes for biorefining of biogas from anaerobic digestion
Source: Front Chem. 2024 Jun 3;12:1393696. doi: 10.3389/fchem.2024.1393696 (PMC11180831; doi:10.3389/fchem.2024.1393696)
Supplement: Supplementary file 2 [file DataSheet2.csv]

Referencia	Polímero	Funcionalizador	Permeabilidad CO2 (barrer)	Selectividad CO2/CH4 (mol/mol)	Año	Days
https://doi.org/10.1016/j.memsci.2018.06.026	PIM	GO-ODA	5500	17,6	2018	0
https://doi.org/10.1016/j.memsci.2018.06.026	PIM	GO-ODA	3000	23,7	2018	155
https://doi.org/10.1016/j.memsci.2018.06.026	PIM	NA	6400	20,3	2018	0
https://doi.org/10.1016/j.memsci.2018.06.026	PIM	NA	2000	30	2018	155
https://doi.org/10.1016/j.memsci.2018.06.026	PIM	rGO-ODA	4700	21	2018	0
https://doi.org/10.1016/j.memsci.2018.06.026	PIM	rGO-ODA	2400	29,1	2018	155
https://doi.org/10.1016/j.memsci.2018.06.026	PIM	rGO-OA	5700	17,4	2018	0
https://doi.org/10.1016/j.memsci.2018.06.026	PIM	rGO-OA	3500	22,5	2018	155
https://doi.org/10.1016/j.seppur.2022.121447	PIM	NA	7195	12,3	2022	0
https://doi.org/10.1016/j.seppur.2022.121447	PIM	NA	3048	14,6	2022	160
https://doi.org/10.1016/j.seppur.2022.121447	PIM	POSS	8026	13,3	2022	0
https://doi.org/10.1016/j.seppur.2022.121447	PIM	POSS	3524	16,1	2022	160
https://doi.org/10.1098/rsta.2015.0031	PIM	FLG	12700	8,8	2016	0
https://doi.org/10.1098/rsta.2015.0031	PIM	FLG	9240	9,4	2016	226
https://doi.org/10.1098/rsta.2015.0031	PIM	NA	5120	15,1	2016	0
https://doi.org/10.1098/rsta.2015.0031	PIM	NA	3670	18,4	2016	244
https://doi.org/10.1021/acsami.1c15640	PIM	ODA-HGO	6146	11,7	2021	0
https://doi.org/10.1021/acsami.1c15640	PIM	ODA-HGO	3763	15,6	2021	150
https://doi.org/10.1021/acsami.1c15640	PIM	NA	6190	11,8	2021	0
https://doi.org/10.1021/acsami.1c15640	PIM	NA	3283	14,4	2021	150
https://doi.org/10.1016/j.memsci.2020.118902	PIM	NA	6190	11,7	2021	0
https://doi.org/10.1016/j.memsci.2020.118902	PIM	NA	3283	15,6	2021	155
https://doi.org/10.1016/j.memsci.2020.118902	PIM	APTS-GO	5660	12,7	2021	0
https://doi.org/10.1016/j.memsci.2020.118902	PIM	APTS-GO	3305	21,7	2021	155
https://doi.org/10.1016/j.memsci.2020.118902	PIM	GO	5072	11,7	2021	0
https://doi.org/10.1016/j.memsci.2020.118902	PIM	GO	3458	18,4	2021	155
